# Supplementary material for: Construction of Single-Atom Catalysts for N, O Synergistic Coordination and Application to Electrocatalytic O2 Reduction
Source: Molecules. 2023 Oct 25;28(21):7264. doi: 10.3390/molecules28217264 (PMC10650445; doi:10.3390/molecules28217264)
Supplement: Supplementary file 1 [file molecules-28-07264-s001.zip]

Archive with 1 entries (1 files):
- molecules-2672337-supplementary.pdf
